# Supplementary material for: Food–Drug Interactions: Effect of Propolis on the Pharmacokinetics of Enrofloxacin and Its Active Metabolite Ciprofloxacin in Rabbits
Source: Pharmaceuticals (Basel). 2025 Jun 27;18(7):967. doi: 10.3390/ph18070967 (PMC12299926; doi:10.3390/ph18070967)
Supplement: Supplementary file 1 [file pharmaceuticals-18-00967-s001.zip]

Archive with 1 entries (1 files):
- pharmaceuticals-3705453-supplementary.pdf
